# Supplementary material for: Efficacy and Safety of Immunotherapies in Refractory Myasthenia Gravis: A Systematic Review and Meta-Analysis
Source: Front Neurol. 2021 Dec 1;12:725700. doi: 10.3389/fneur.2021.725700 (PMC8672452; doi:10.3389/fneur.2021.725700)
Supplement: Supplementary file 3 [file Table_1.xlsx]

## Sheet: Sheet1
Cohort studies*	SELECTION				COMPARABILITY	OUTCOME
	Representativeness of the Exposed Cohort	Selection of the Non-Exposed Cohort	Ascertainment of Exposure	Demonstration That Outcome of Interest Was Not Present at Start of Study	Comparability of Cohorts on the Basis of the Design or Analysis	Assessment of Outcome	Was Follow-Up Long Enough for Outcomes to Occur	Adequacy of Follow Up of Cohorts	Quality scores
L. Durelli,1993	☆		☆	☆		☆	☆		5
H. Wu, 2020	☆		☆	☆		☆	☆	☆	6
M.Oyama,2020	☆		☆	☆		☆		☆	5
T. Levine,2019	☆		☆			☆			3
D.Anderson,2016	☆		☆	☆		☆	☆		5
K.Choi,2019	☆		☆			☆	☆		4
S.Jing,2019	☆		☆	☆		☆			4
R.Topakian,2019	☆		☆			☆	☆		4
O.Landon-Cardinal,2018	☆		☆	☆		☆	☆	☆	6
K.Robeson,2017	☆		☆			☆	☆		4
T.Litchman,2020	☆		☆			☆	☆		4
S.Brauner,2020	☆		☆			☆	☆	☆	5
K.Rejdak,2020	☆		☆	☆		☆			4
R.Govindarajan,2020	☆		☆			☆	☆		4
Randomized Controlled Trial**	Sequence generation	Allocation concealment	Blinding	Incomplete outcome data	Selective outcome reporting	Other sources of bias
J.Howard,2017	Unclear	Yes	Yes	Yes	YES	YES
R.Mantegazza,2021	Unclear	Yes	No	No	YES	YES
J.Howard,2013	Yes	Yes	Yes	No	YES	YES
*, Quality of these studies was assessed by the Newcastle-Ottawa Scale; **, Quality of these studies was assessed by Cochrane Handbook
